# Supplementary material for: Improving the Health and Environmental Health Literacy of Professionals: Evaluating the Effect of a Virtual Intervention on Phthalate Environmental Health Literacy
Source: Int J Environ Res Public Health. 2024 Nov 26;21(12):1571. doi: 10.3390/ijerph21121571 (PMC11675889; doi:10.3390/ijerph21121571)
Supplement: Supplementary file 1 [file ijerph-21-01571-s001.zip]

Archive with 1 entries (1 files):
- ijerph-3226018-supplementary.pdf
